# Supplementary material for: Comparative Evaluation of the Antibacterial and Antitumor Activities of Marine Alkaloid 3,10-Dibromofascaplysin
Source: Mar Drugs. 2025 Feb 6;23(2):68. doi: 10.3390/md23020068 (PMC11857626; doi:10.3390/md23020068)
Supplement: Supplementary file 1 [file marinedrugs-23-00068-s001.zip]

Archive with 1 entries (1 files):
- marinedrugs-3428146-supplementary.pdf
